# Supplementary material for: The Impact of A3AR Antagonism on the Differential Expression of Chemoresistance-Related Genes in Glioblastoma Stem-like Cells
Source: Pharmaceuticals (Basel). 2024 Apr 30;17(5):579. doi: 10.3390/ph17050579 (PMC11124321; doi:10.3390/ph17050579)
Supplement: Supplementary file 1 [file pharmaceuticals-17-00579-s001.zip]

Archive with 1 entries (1 files):
- pharmaceuticals-2868326-supplementary.pdf
